# Supplementary material for: Early versus Late Pars Plana Vitrectomy in Vitreous Hemorrhage: A Systematic Review
Source: J Clin Med. 2023 Oct 20;12(20):6652. doi: 10.3390/jcm12206652 (PMC10607253; doi:10.3390/jcm12206652)
Supplement: Supplementary file 1 [file jcm-12-06652-s001.zip]

Archive with 1 entries (1 files):
- jcm-2590746-supplementary.pdf
